# Supplementary material for: An Enigmatic Cretaceous Beetle in Kachin Amber With Tentative Affinities to Pythidae (Coleoptera: Tenebrionoidea)
Source: Ecol Evol. 2024 Dec 9;14(12):e70615. doi: 10.1002/ece3.70615 (PMC11628355; doi:10.1002/ece3.70615)
Supplement: Supplementary file 1 — File S1 Morphological data matrix for phylogenetic analyses (character list in Lawrence et al., 2011). [file ECE3-14-e70615-s001.tnt]

xread
516 65
Melittomma	111-4112111411123112122211211211112133312211?6----111111121211123111114121113211212111211111211111111121111115111242211131-121221211212111111121131232111-211212111111231-13321114312221113323121121111311211236212132132214-112131311121114111211121113-111111111111-1111261111332211111111111122224-1111111111223-11212--111111311112112313322212211111111121111321219--2121111411114211111111111111111121-31…
Atractocerus	111-41121114111231121221111-1113114132-1223116----1111111321111231111441211113113331111111112115----?111111114111342211131----221211212111111121141233111-2-1212111111231-14-211143153211133231211212113112313462124-233---4-11413131112111533--11121113-1111113-3111-1111331111332211111111111111114-3331111111223-112121-111111211113112313322212211111111121111321214111111111411114211111111113111111121-31…
Mycetophagus	111-4112111411211111122211211211112134-1?21111111111111112121111111111412111221123311121111131111121113121131411124221111121211122112122122211211212111123211211111211231-112111221143351131221211312114-12113461?2112131114-1121213122212131113111211111112111131611-1111281113321211111211111122224-1111112111313--4211411111112111121123132213122111111111111112111-41?1111111421111131111111213121111121-31…
Nesolathrus	11224113111411111111122111221111112134-12211131111111111122211111111134121111211212111311111321111121131111315111242311111222113231122-221212121121211111-211221211111231-112111221143351132231211212114-32313462124--33---4-3-443131226121533--213321111111111111711-1212-81113321311111211111122224-1111112111313--4211411111112111121123122211122111111111111112211-9--1111111421114311111111223121111121-31…
Enneboeus	111-4112111411212111122111211111113134-122111311111111111222111111211221213112112321112111121311112112212111141112421111141322131311212242223121121211111-211111112211231-114111221223361132221211312114-1231346122112131114-1122313221212131113111211111112111111311-1112-82111321311111221111122224-1111112111313--4211411111112121121123132213122111111111111112111-4112111111421114111111111223121111121-31…
Histanocerus	111-3112111411211111122111221111113132-1221116----111111122211111121124121312211232111312111331111221211211114111242211114212211131122-213222121121211111-211111111211231-114111221223361131221211312114-223134611231233---4-11231132212121313--211311111111111111311-1111282212221311111222111122224-1111112111213--4211411111111211121123131212122211111111111113111-5111111111421114311111111225121111121-31…
Sphindocis	111-1113111411211111122211211211113134-12211131111111111122111113111114121111211213111211111331111131221111114111242211112111111221122-221212121121211111-211211211111231-112111221123351132231211212114-123134611232233---4-1132213121312141113113211111111111111611-1112-82113321311112221111122224-1111112121313--4211411111132111121123132213122111111111211113211-51121111114112143111111112233-11111---31…
Cis	111-4113112411111111122211211211112144-12231131111311111122111113111114121115211112111211112531111111211111114111242211112211111131122-231213122111211111-211221121111231-112112221143321132231211212114-323134612241233---4-21421131225121533--21331113-1111113-3611-1112-81113321311112221111122224-1111111111213--42214111111111111311231322121221111111111111113-41611211111151122--1-1111112113-12111---31…
Tetratoma	111-4112111411122111122111221211114134-122111211111111111211111111111241211112112321112111121111111111212113141112422111112131112211212111222121121211111-211111211111231-113111221123321132221211312114-2211346122132132224-1132313122212141123111211111111111111311-1111281113321311112211111122224-1111112111213-11211411111112111121123132223122111111111111112111-41111111114111142111111112133-11211---31…
Penthe	111-42131114112111121221111-1211112131-1221116----11111112111111112112312121221123311121111121121111?13121121411124221111112211122112121112211211112112121211112112211231-114111121223361131221211312114-121134612212213211311121213122212131113111211111111111111311-1111-82111321211111111111122224-1111112111213-12211411111131114121123132222122111111111111112111-4111111111411214111111111213221111122-31…
Eustrophopsis	111-4112122411223112112211221111112132-1221116----121111121111111121124121111211232111211111211121211131211214112242211111111113131122-2132111211212112124111111112111231-212112221223351131221211312114-1231236212122132314-1122313122211131113111211111111111121311-1111282111121311112211111122224-4111111111313-11211411111112111121123131222122111111111111111111-41111212114111141111111112133-11121---3?…
Orchesia	111-41121224112231121122111-1211112132-1221116----111111121211111121124121311212213111211111111211111121211114112242111111111211131122-213211121121231111-211221112211231-212111223123331132222211111224-123134622232233---4-114231311121213112311121111111111112131612112-82111221311112211111122224-1111111121213-11211431111132111121123132223122112111111111112217141121111114111143111111112233-11111---31…
Phloiotrya	121-41131114112121111222111-1211113131-1221116----111111121211111121114121311211213111211211531111111121111114111242111131-11122221122-112111121121231111-211221111111231-212112223243331132231221212114-121122621232233---4-3-423131213121311121132111111111111313161121228113122131111211?111122224-1111111111213-11211411111132114131123133213122111111111111212217141121111114111142111111112133-11111---31…
Mordella	122141113124211111111221111-121111213331221116----1111111112111111111141212132112111112111111131112111212111141122422111121111221211212112111121121232111-211222112112231-113111221243331111212222111224-1231346112132132212311211131212111333--111211111111111111311-1322-81113321211111222211122224-1111111121213-212114122111111121211231322231221121111112111113-419--111111141112--111111111133-11111---31…
Pelecotoma	112241122124112111111221111-121111313321221116----1112111112111232111341211132112221112111112112111111212113141113422112121111221211212212111121131231111-211211111111231-232211123123311133221221212114-1231216212122132113211223131212111333--11121112-111111212311-1312-71111231311111111111111114-1111111121213-1121141211111111111-1241312221411221111111111113-919--21111114111142111111113213-11111---31…
Rhipidioides	111-31131114111131122211121-1113---13321213116----1----------------5----4-1155-------1312111511211111131211115111342111131----221311212212111121141233111-21152-111111231-14-21124312?311132221221312114-12312162124--33---4-3-443131114111533--11321113-1111113-3411-1112-31111332211111111111111114-4111111111313-34241--111111111111-1241311111111311111112111113-1-5111321111511-3-------------------------…
Colydium	111-41121114112211111223111-1111113134-12211131111111111122211111121123121211211232111211211231111211321111115111242311114222113331122-2413131221212111125111211122111231-114112-21273351132231211212114-12113461?2122131214-1122113122212131113111211111221121111611-1112281111221211112211111122224-1111111111213-12241--11111111111311231332?312211211111111111111514111111111421114111111111225121111121-31…
Pristoderus	111-41131114111111112222111-1111112134-122111311111111111212111111211231212155--322111211111132111141321111114111242211111112113311122-1213121221212111135111111211111231-113112221273251131231211212114-12112362?2122131124-112131312221213111111121113-1111113-3611-1112285111221311112211111122224-1111111111213-112114111111121111311231332?3122111111111111211111-41?1111111421114111111111225211111122-31…
Hyporhagus	111-41121214112211111221111-1111212134-12221131112111111122211111111114121211211223111211111331111211131211114131242221112122213331122-21131112211121111241111112121112321114112221373361232231211232114-3211346212122132314-11223131222111213--111211111111111111311-1112-81111221211112221111122224-1111112121213-2121141111111211113112313321312211111111111121111614111111111421114111111111223211111121-31…
Phellopsis	111-41131114212111111222111-1111113134-12221131111111111122211111121122121111211233111211212131111111321111114111242211112123213311122-121312122121211111-211111222111231-114112221372361131231211232114-323134--------------------------------------1111111111111311-1112-84111321211111111111122224-1111111111213-1321141111111211112112313322312211111111111121211719--1111111411114111111111221111111121-31…
Pycnomerus	111-41131114112111111222111-1111113134-12131141111111111122111111111124121111211212111211111121111211421111114111242311112122213331122-2413131221212111124212211121111231-114112221273361132232211132114-3231346212122132114-11313131222111413--121211111111121111611-1112-83111321211111221111122224-1111111111213--421141111111211113112313121212212211111111111221719--1111111411114211111111225111111121-31…
Meryx	111-31131114112121112121111-1211113134-12211131111111111122211111121124121311211231111211112331111121121211114111242211112133211221122-141213121121211111-111111121111231-114111121223251132221211312114-1231346122122131214-1121313222212131113111211111111111111611-1112-83111321211112211111122224-1111111121313--4211411111112111121123132223122112111111111112111-4111111111421114111111111223221111121-31…
Dipsaconia	111-3113111411221111112111231111112134-12231111111111111122211111121123121112211232111211112231111121221211114111242211112133111211122-2412131221212111124111111111211231-114111121223361131221211312114-1211346222132131114-1121313122212131113111211111111111111311-1111283111221211112211111122224-1111112111213-1221141111111211112112313322312211111111111111211214112111111411114211111111213121111121-31…
Parahelops	111-1113111411?121111121111-1211113134-12231131111111111121211111121124121211211212111211111211111111121111114111242211112132212221122-1412131211212111124111211122111231-114111221223351132221211232114-323134--------------------------------------1111111111111311-1111283111321211111111111122224-1111111111313--4211411111111111121123133223122112111111111112111-41121111114111142111111113213-11111---31…
Sirrhas	111-311211141121211111?1111-1211113134-11211131111111111122211111121123121311211231111311111331111111111211114111242211112132122221122-141113121121211111-211112122111231-114111221123361132221211312114-121134612213213111331122313222212141113111211111111111111311-1112-83111221211112211111122224-1111111211313--4211411111112211121123132223122112111111111112111-41121111114212141111111113253-11111---31…
Chalcodrya	111-1112111411113111122111221211113134-122111311111111111221111111211231213112122131212111112311111112211113141112421111121331112111212141124121131231111-211211111111231-114111121223351132221211312114-1231346222122132314-1122313122212141113111211111111111111311-1111384111331211112211111122224-1111111111213-12241--1111131114121123132223122112111111111112211-4112111111421114111111111223221111121-31…
Trachelostenus	111-3113111411221111122111221211112131-1223116----1111111222111111211241213112112331112111122315----?111111114111242211112122122221122-1321131211212311124111211111211231-114111221243351132231211222114-123134621212213222231122313111211131113111211111111111111311-1111273121231211112211111111114-1111111121313-12211411111112214131123131223122112111111111112211-4212111111421114131111111223221111121-31…
Adelium	111-4113112411211111122111211111114132-1221116----111111122211111121114121313211233111211211231111211221111114111242211112222113331122-2422131211112111125211111122111231-114111221223361133221212132114-223134--------------------------------------111111111111131611111283113321211111111111122224-1111111212213-13211411111112214131123131222122211111121111112211-411211111142112--31111111223121111121-31…
Statira	112131122114111111111221111-1111113134-1221115111-1111111211111111111141213122112221113111113315----?131111115111242211114222213331122-2432131211312111124111111122111231-114111221223361131221211222114-1231346212122132114-112231312221113111311221111111111111131611111283111321211112211111122224-1111111113313-11211411121111111131123131223122211111111111112211-431211111152112--3-111111323121111121-31…
Dioedus	111-3112111411211111122211221111112134-12211141111111111132111112111114121111211233111311112231211211121111115111242211114222211331122-2423131221212111124211111122111231-113111221223351132222211212114-223134621233233---4-1141313112511153123223311111221121111311-1111283111321211111221111122224-1111111111213--421141111111211112112411122112114-111111111112211-9--2111111421114132111111321121111121-31…
Tanylypa	111-31131114112221111221111-1211113132-1221116----111111121111111111113121211211232111211211231111211121211114111242311112222213211222-2212121211212111124111111111211231-113111221223251132231211212114-123124621212213211231122313121212131113111211111111111111311-1112-83111221211112111111122224-1111111121213--4211411111132111121123133213122212111111111112211-9--2111111421114131111111225121111121-31…
Coelus	111-4113111411221111122111211111114132-1222116----111111122211111121112121212211232111211211233111111321111214111242211112212111221122-242213121111211111-211111122111231-114111221223361133211222312114-223134--------------------------------------1111211131111311-1112-83121221211111111111122224-1111111111213-112114111111121131211231332211222321111111111132121711211111142111-131111111223111111121-31…
Leaus	111-3112111411121111122111211211112134-12211131111111111112211111111124121311211233111211111231111111121111115111242211114122223311122-2411131211212111123111211111111231-113212221243331132231211312114-123134621212213222221122313111211131111111211111111111111311-1112-83111221211112111111122224-1111111113313-11211411111111111121123133213122211111111111112211-4212111111421114131111111223121111121-31…
Tribolium	111-41121114212211111221111-1111113132-1221116----111111121211111121122121112211231111211111231111211221211114111242211112122111331122-2412132211112111125111211121111231-112111221243351132221211222114-22213462?212213111311121313112211131112111211111111111111311-1112-83113321211112211111122224-1111111113213--42114111111111111211241212?3122212111111111112211-43?2111111421114131111111213211111121-31…
Diaperis	111-3112111411222112122111221211112135-1222116----311111122211111121124121211211232111311111211111211221211115111242111112222211231122-2422132221112111125111211122111231-214111221243351131221211312114-123123611212213122231121113112311131111113211111113111111311-1111283112221211112222111122224-1111111113213--421141111113211112112313321212224-111211111112211-9--2111111422114131111111223121111121-31…
Prostomis	111-1112111411111111122111211111111134-122111311111111111223111111111141211112111131113111132315----?121111114?11242311114132213311122-2423131211212111124211111121111231-113112221373331132231211232114-32313462?2112133114-11423131223121413--111211111211121111611-1112-82111321211112222211122224-1111111111213--421141111111111111-1241112?111114-112111111211111-63?1112111421111111111111321121111121-31…
Synchroa	111-11121114112131121221111-121111213331221116----1111111222111111111241213112112121112112111112112111212113141112422111122122112211212112221121121211111-2112111111112321213111121243251132221221212114-121134621212213311311122313121212121112111211111111111121311-1111282111221211112111111122224-1111111111223-1121141111111211313112313322312211111111111111211714111111111421114111111111223121111121-31…
Cephaloon	111-4113111411222111122111221121113134-122111311111111111111111111111141213132133221113111114115----?131211114111242111131-121221211212112111121121231111-211212111111231-1122111331433311312212213?2114-121123621212213221211122313111211121112111211111111111111311-1322-71121231211111111111112224-111111111131121121141111111111111-12313122112214-11111111111211713111111111421114111111111325121111121-31…
Polypria	111-41121114112231111221111-121111213321221116----1111111121111111111141213112122221112112112311111111211113141112422111111111222211212122122121131211111-211212111111231-113111121143341132221211312114-12112262221221322223112131312221113111311121111111111111131611212-82111321311112221111122224-1111111121223-11241--11141112111311231332231221111????????????-?-?--????????????-?????????????-?????---??…
Calopus	111-11131114112211122121111-121111313311221116----1111111221111111111141213122121121112111112215----?1112111141112422111111111222211212112121121121211111-211212111211231-114111123143351132231211312114-12112262121221323132112231312211214112311121111111111111131611112-72113331211111111111122124-1111212121223-13241--211111111412112313322212211211111111121211713112111111411114111111111223121111121-31…
Ditylus	111-21121114112111111121111-1111113131-1221116----1111111221111111111141212132121121113111122115----?111111114111242211131-111222211212112121121131211111-211511211111231-132211131123311132221221211114-12113462121121332223112231311121114111311121111111111111131611112-82111331211111111111122224-1111111121223-12241--211111111412112313322212211111111111111221719--1111111421114111111111225121111121-31…
Iselma	11234113112411211111112111221211112131-1221116----1211112121111111211341211112113221112111112115----?111111115111242211131-11122221122-111111121131211111-211512111111231-132211133123311132221221312114-121122621232233---4-1131313112211131123111211111111111111311-1131371111331211112211111111114-1111111121313-1121141111111111411-12?1??22?1?21111111111111133-1-9--1111111411114311111111215211111121-32…
Epicauta	11231212112411111111112111211211114131-1221116----1111112123111111211141211122122221212111115115----?111111115111242211131-121221211212111111121121232111-211512111111231-132211231132311132221221321114-12113461?231233---4-11312131223111433--113211111111111111311-1131271121332211111111111111114-1111111111313-1221141111111111111-1221121?1111111111111111113111-8--21111114211142111111111153-11111---12…
Lacconotus	111-41131114111111111221111-121111313321221116----1111111221111111211141213112111221112111113215----?121111215111242211131-11122231122-212111121121211111-211212111111231-112112221173341132221211322114-12112262221221322232112231312221213111311121111111111111131621212-82112321211112211111122224-1111111111113--4211411111111114131123133213122222112111111112111-4211111111421114131111111225211111121-31…
Hemipeplus	111-41121114111121111121111-111111313321321116----111111122311111111114121311211132111311212531311111121211315111242311131-11122221122-123112121121222111-211211121111231-1131122211733711322312112?2114-221123621241233---4-3-223131223121413--21331111111111111131411112-83113321211111222211122224-1111111111113-1324141111111211113112313322312211211211111111211314111111111431111111111111225111111121-32…
Boros	112241131114111121111221111-1111113134-122112311111111111221111111111141211112112321112111111313112111111113141112423111122232112211212111222121121211111-211211211111231-112111221243241132231211212114-1211346212132132214-1122313122211131113111211111111111111311-1111283111321211112211111122224-1111111111223-13211421111112214131123133223122111112111111112111-4111111111431112131111111325121111121-3?…
Trictenotoma	111-4112111411221112122111211211114134-13311131121121111111311112111134121211212123111311213231111241421211114111242211114123311111122-211322121111211111-211111112211231-114112222342352132211211312114-1231346112122132214-1121113112211121113111211111111111111311-1112-82111221311111111111111224-1111111121211313212421111112114121123133223122111111111111112111-9--11111114211?-???111111311211111121-31…
Ischyomius	111-31121114111111111221111-1111113131-1221116----11?111111311111111324121312222132111211112131111211121111314111242211114122211311122-211222121131221111-211211111211231-112111221143351132231211212114-1211346212122133214-112231312221212111311121111111111111131411112-82111321311112211111122224-1111111111213--4212421111111111131123133223122111112111111112111-4211111111421114111111111325121111121-31…
Pytho	111-41131114112111111221111-1211113131-1221116----1111111223111121111141212112112121113111121315----?121111114111242211131-1112222112121111211211212111124211212111111231-132111221123311133221211312114-12113462?2122132214-1121313121211131112111211111111111111311-1112281111321211112111111122224-3331111121213-132124211111121111311231332?2122111111111111112111-41?1111111421114111111111225121111121-31…
Morpholycus	111-41121114111111111121121-121111213311223116----1111111221111111111141213132132121112111113315----?1212112141112422111111111222111212111121121121211111-211112111111231-122111221123311132221211322114-1211346212122132214-112231312121113111311121111111111111131611212-71111321211112211111112124-1111111111313-12211421111112111131123133222122111112111111212111-7111111111421114131111111323121111121-31…
Pedilus	1122411311141122111111211121121111513321221116----1111111122111111211141213132121121112111121115----?111211114111242211131-111222211212111121121111211111-21121211111?231-122211121123311132221211312114-1211346212122132214-112131311121113111311121111111111111131611212-7111132121111221?11111?1?4-2221111111313-1221141111111211113?12313322312211111111111121211719--1111111421114231111111223121111121-31…
Pyrochroa	112241131114112111111121111-121111213311221116----1111111222111111211341213132121111113111122115----?111111114111242211131-111222111212111111121121231111-211212111111231-122211131143311132221221221114-121124621232233---32112131311121113112311121111111111111131611112281111332211112111111122224-2111111111313-1221141111111111413112313322212211211211111121211515111111111431114211111111323121111121-31…
Elacatis	111-41121114111111111222111-1111113134-12211131111111111122211112111114121111211113111211112231211231131111115111242311122-22122221122-232113121111211111-211211121111231-113112221273351133221211212114-1211346112122132214-1141113221312?333--111211111111111111311-1212-81111321311111221111122224-1111212121213--4211411111112111121123133223122111111111111112111-4111111111421114211111111325121111121-31…
Ocholissa	112141121114111111111222111-1111112134-12211131111111111122311111121124121112211132111211112531111231121111115111242311112132213321122-2322131211212111124111111121111231-114112221273361133231211312114-2231346112122133114-11431131224121313--223321111111111111611-1212-82112321311112222111122224-2111111111313--4211411121111211131123133212122111111111111212111-4211111111421114211111111323121111121-31…
Euryplatus	111-3112111411111111122211211111112131-1221116----111111122311113121114121111211122111311111531211111111211115111242211114122211211122-212311121131223111-211221121111231-113112221273331133231221221114-123124621232233---4-21313131225111533--213311111111111111311-1112-81113332311111112211122224-1111111111213--421142111111121413112313321312211111211111121111514211111111421114111111111321211111121-31…
Salpingus	111-41131114111111111121111-1121112134-122111111111111111222111221111141211112111331113111111315----?111111115111242211131-11122331122-122112121121211111-211212111111231-112112221273351133221211312114-3211246212132133114-1142113221312141121121211111111111111311-1112-81111321311112221111122224-1111111111313--4211421111112111131123133213122211111111111211115142111111114211142111111113233-11211---31…
Lagrioida	111-11131114111121111221111-1111112134-122111311111111111213111111111241213112112221113111111115----?111111115111242211131-11122311122-122112121121211111-211212111111231-113111121143351132221211312114-121134611231233---4-112231322121213111111121111111111111131611112282111321211112221111122224-1111111111313-11211411111112111131123133223122111111111111211221-4211111111421114131111111225121121121-31…
Ischalia	11224112112411221112111112221111113132-1223116----111111121111111111124121311211312121111112511211111131211315111242211131-121222111212111111121121211111-211111111111231-132211143122211133221211312114-123134622232233---4-3-313131112111413--11121113-1111113-331411112-72112331211112111111111124-1111111111113--4241411111111111121124131212122212111121211112211-8--232111142132-31-111111215212111121-32…
Lemodes	112211121114111111111121121-1221112132-1221116----1111111211111111211141213122112121112111121115----?111111125111242211131-11122221122-113111121131211111-211212111111231-122211221143211132231211322114-22113461?2122132113211423131212121313--11121111111111111131611112281113331311111111111122224-1111111111313--4241--11111121111311231322?3122111111111111112111-8--1111111421112131111111225212111121-31…
Anthicus	11224212111411112111112111211211112132-1221116----1111111212111111111141213112111121113111122115----?111111125111242211131-12122231122-213111121121211111-211212111111231-113111221143331131221211222114-223134621231233---4-21413132?23121433--22134111111111112131611112-81111321311112221111111224-1111111111313--421141111111211112112312221312211111111111111221318--1111111421114211111111213212111121-31…
Syzeton	11214112211411123112112111211111114131-1221116----1111111213111111111241213112132131112112112115----?111211115111242111112111222221122-111211121131211111-211221111111231-113211221243351133221211322114-123121612231233---4-11311132113121313--12325113-1111113-331513112-82211321311111221111122224-4111211121113-1321141111111321112112313122312212111111111111121519--1111111421114211111111323211111122-31…
Anaspis	11214111312421222111112211211211112132-1221116----111111121111111111114121313213212111211111211211111121211115112242111131-11122231122-213111121111211111-211212111112231-122111123143311112221221212114-1231346212122132114-21423131223121413--11121111111111112131512112-81113321211111221111122224-2221111211313-11241--1211112111131223133222122112111111111212111-8--1111111421114232111111215211111122-31…
Scraptia	11212111212411223112112111221111112131-1221116----111111122311111121124121311213123111211211511211111131211115111242211131-111221211212112121121111231111-211222111111231-222211133143311133221221212114-1231346122132132114-21411131123111313--11121112-11111112131611112-81112221211111221111122224-1111111121313--4211411111111111131123133223122111111111111112211-9--1111111421114131111111325121111121-31…
Rhizonium	111-31121114111121111221111-1111112134-12131131111111111131111111111114121111211222111211112131211121111111324111242311111111113331122-211221121131211111-211211211111231-114112221273351132231211322114-32313461124-233---4-21331134-25121533--213321111111111111611-1112-81113321311111211111122224-1111112111113-122114111111121111211241322121221111111111111113-419--11111114211142111111112253-12111---31…
Glyphonotum_n.gen. 111-????111411112?11212111??1?1????131-12211?6----?111111??????????????1?13????3?1?11?2???????111121?131211124111242211114211212?????2-?1?211?2112?2?1?11-21?21??1??1?231-?131???212????1?3223?2?1?22?14-????????????????????????????????????????????111111111111131513112?8?????2121???????????1?1????????1??1?????????????????????????????????????????????????????????????????????????????…
;
proc /;
comments 0
;
