# Supplementary material for: An Enigmatic Cretaceous Beetle in Kachin Amber With Tentative Affinities to Pythidae (Coleoptera: Tenebrionoidea)
Source: Ecol Evol. 2024 Dec 9;14(12):e70615. doi: 10.1002/ece3.70615 (PMC11628355; doi:10.1002/ece3.70615)
Supplement: Supplementary file 2 — File S2 R script for evaluating the alternative placements of Glyphonotum. [file ECE3-14-e70615-s002.R]

library('TreeSearch')
library('TreeTools')
library('treeio')
library('ggtree')
library('ggplot2')

# Load data into R
setwd()
raw_data <- ReadTntCharacters("File_S1.tnt")
my.phyDat <- MatrixToPhyDat(raw_data)

# Load backbone tree into R
backboneTree <- ape::read.tree(text = "((Melittomma,Atractocerus),(Cephaloon,((Pelecotoma,(Mordella,Rhipidioides)),((((Hyporhagus,(Phellopsis,Pycnomerus)),(Rhizonium,(Colydium,Pristoderus))),((((Adelium,Statira),((Tanylypa,Coelus),((Tribolium,Diaperis),(Leaus,(Trachelostenus,Dioedus))))),(Synchroa,((Histanocerus,(Tetratoma,(Penthe,Eustrophopsis))),((Chalcodrya,(Parahelops,(Sirrhas,(Meryx,Dipsaconia)))),(Enneboeus,(Mycetophagus,Nesolathrus)))))),((Orchesia,Phloiotrya),(Sphindocis,Cis)))),((Ischalia,Syzeton),(((Boros,((Ocholissa,(Elacatis,(Euryplatus,Salpingus))),(Ischyomius,Pytho))),((Morpholycus,(Pedilus,Pyrochroa)),(Lemodes,(Anthicus,(Iselma,Epicauta))))),(Trictenotoma,((Anaspis,Scraptia),((Lacconotus,Hemipeplus),(Lagrioida,(Prostomis,(Polypria,(Calopus,Ditylus)))))))))))));")

par(mar=rep(0.25, 4), cex=0.75)
plot(backboneTree)

# weighted
# Search position of the new tip
additions <- AddTipEverywhere(backboneTree, label = "Glyphonotum_n.gen.", includeRoot = TRUE)

additionsIWScores <- sapply(additions, IWScore, dataset = my.phyDat, concavity = 12)
min(additionsIWScores)
plot(additions[[which.min(additionsIWScores)]])

# Write tree
#ape::write.tree(additions[[which.min(additionsIWScores)]], file = "Exhaustive_Constrained_K=12", append = FALSE, digits = 10, tree.names = FALSE)

# Plot IWScore of additions on the backbone tree
tidy_backboneTree <- as_tibble(backboneTree)
tidy_backboneTree$additionsIWScore <- additionsIWScores
backboneTree <- as.treedata(tidy_backboneTree)

p <- ggtree(backboneTree, aes(color=additionsIWScore)) + guides(color=FALSE) +
  geom_tiplab(size=2.5, color='black', fontface = 'italic') + coord_cartesian(clip="off") +
  scale_color_viridis_c(direction = -1) +
  geom_text(aes(x=branch, label=format(round(additionsIWScore, digits=2), nsmall = 2)), size=1.5, vjust=-0.35)
#MRCA(p,"Atractocerus","Tribolium")
p <- ggtree::rotate(p,65)
#MRCA(p,"Adelium","Tribolium")
#MRCA(p,"Synchroa","Meryx")
p <- ggtree::flip(p,80,88)
#MRCA(p,"Mordella","Rhipidioides")
p <- ggtree::rotate(p,70)
#MRCA(p,"Rhizonium","Colydium")
p <- ggtree::rotate(p,76)
p + theme(plot.margin = unit(c(0.2,1.5,0.1,0), "cm"))

ggsave(file="additionsIWScores.pdf", width = 6, height = 6.5)


# unweighted
# Search position of the new tip
#additions <- AddTipEverywhere(backboneTree, label = "Glyphonotum_n.gen.", includeRoot = TRUE)

additionsScores <- sapply(additions, Fitch, dataset = my.phyDat)
min(additionsScores)
plot(additions[[which.min(additionsScores)]])

# Write tree
#ape::write.tree(additions[[which.min(additionsScores)]], file = "Exhaustive_Constrained_unweighted", append = FALSE, digits = 10, tree.names = FALSE)

# Plot Score of additions on the backbone tree
tidy_backboneTree <- as_tibble(backboneTree)
tidy_backboneTree$additionsScore <- additionsScores
backboneTree <- as.treedata(tidy_backboneTree)

p <- ggtree(backboneTree, aes(color=additionsScore)) + guides(color=FALSE) +
  geom_tiplab(size=2.5, color='black', fontface = 'italic') + coord_cartesian(clip="off") +
  scale_color_viridis_c(direction = -1) +
  geom_text(aes(x=branch, label=round(additionsScore)), size=1.5, vjust=-0.35)
p <- ggtree::rotate(p,65)
p <- ggtree::flip(p,80,88)
p <- ggtree::rotate(p,70)
p <- ggtree::rotate(p,76)
p + theme(plot.margin = unit(c(0.2,1.5,0.1,0), "cm"))

ggsave(file="additionsScores.pdf", width = 6, height = 6.5)
